# Supplementary material for: Interaction of helminth parasites with the haemostatic system of their vertebrate hosts: a scoping review
Source: Parasite. 2022 Jul 14;29:35. doi: 10.1051/parasite/2022034 (PMC9281497; doi:10.1051/parasite/2022034)
Supplement: Supplementary file 5 — Supplementary Data. Relevant information extracted from the sources of evidence included in the scoping review. [file parasite-29-35-s5.zip]

Archive with 1 entries (1 files):
- parasite220032-1-olm/Supplementary Data_R2.xlsx
