# Supplementary material for: Interaction of helminth parasites with the haemostatic system of their vertebrate hosts: a scoping review
Source: Parasite. 2022 Jul 14;29:35. doi: 10.1051/parasite/2022034 (PMC9281497; doi:10.1051/parasite/2022034)
Supplement: Supplementary file 5 — Supplementary Data. Relevant information extracted from the sources of evidence included in the scoping review. [file parasite-29-35-s5.zip › parasite220032-1-olm/Supplementary Data_R2.xlsx]

## Sheet: Dataset
Supplementary Data. Interaction of helminth parasites with the haemostatic system of their vertebrate hosts: a scoping review. Alicia Diosdado, Fernando Simón, Judit Serrat, Javier González-Miguel. Parasite.
ARTICLE INFORMATION				PARASITE INFORMATION					HOST-PARASITE INTERACTION INFORMATION
Document number	Accession number	Bibliographic reference	Year of publication	Species	Stage	Parasitic material	Description of the parasitic material	Protein compartment	Type of interaction	Interacting component of the host haemostatic system	Interaction study technique	Interacting parasite molecule identified	Identification technique	Interacting pathway of the host haemostatic system	Effect on blood clot formation/dissolution in the host	Biological process attributed to the interaction	Validation of the attributed process
1	13295887	Thorson, 1956	1956	Ancylostoma caninum	Adult	Protein extract	Supernatant from amphidial gland homogenates	Somatic	Prolongation	Prothrombin time (PT)	Prothrombin time (PT) assay			Coagulation	Anticoagulant
2	5567739	Devi et al., 1971	1971	Dracunculus medinensis	Larva (L3)	Whole parasite	Live worms	Whole parasite	Activation	Plasminogen	Non-heated fibrin plates with streptokinase			Fibrinolysis	Profibrinolytic	Invasion and migration	No
3	5102508	Spellman and Nossel, 1971	1971	Ancylostoma caninum	Adult	Protein extract	Supernatant from whole worm homogenates	Somatic	Prolongation	Russell's viper venom time (RVVT)	Russell's viper venom time (RVVT) assay			Coagulation	Anticoagulant
				Ancylostoma caninum	Adult	Protein extract	Supernatant from whole worm homogenates	Somatic	Prolongation	Prothrombin time (PT)	Prothrombin time (PT) assay			Coagulation	Anticoagulant
				Ancylostoma caninum	Adult	Protein extract	Supernatant from whole worm homogenates	Somatic	Prolongation	Activated partial thromboplastin time (APTT)	Activated partial thromboplastin time (APTT) assay			Coagulation	Anticoagulant
				Ancylostoma caninum	Adult	Protein extract	Supernatant from whole worm homogenates	Somatic	Inhibition	Factor Xa	Coagulation factor assay			Coagulation	Anticoagulant
				Ancylostoma caninum	Adult	Protein extract	Supernatant from whole worm homogenates	Somatic	Inhibition	Platelet aggregation	Platelet aggregation assay			Coagulation	Anticoagulant
4	848647	Tsang et al., 1977	1977	Schistosoma mansoni	Adult	Whole parasite	Live worms	Whole parasite	Prolongation	Plasma recalcification time	Plasma recalcification time assay			Coagulation	Anticoagulant	Evasion (haemostatic defence system)	No
				Schistosoma mansoni	Adult	Protein extract	Whole worm homogenates	Somatic	Prolongation	Activated partial thromboplastin time (APTT)	Activated partial thromboplastin time (APTT) assay			Coagulation	Anticoagulant	Evasion (haemostatic defence system)	No
				Schistosoma mansoni	Adult	Protein extract	Whole worm homogenates	Somatic	Inhibition	Factor XIIa	APTT assay with pre-activated plasma and clotting assays with deficient substrate plasma			Coagulation	Anticoagulant	Evasion (haemostatic defence system)	No
5	6775068	Hammerberg et al., 1980	1980	Taenia taeniaeformis	Larva (metacestode)	Protein extract	Substances washed from the worms surface	Surface	Prolongation	Activated partial thromboplastin time (APTT)	Activated partial thromboplastin time (APTT) assay			Coagulation	Anticoagulant	Evasion (inflammatory responses)	No
6	7299587	Greene et al., 1981	1981	Haemonchus contortus	Adult	Protein extract	Supernatant from whole worm homogenates	Somatic	Shortening	Activated partial thromboplastin time (APTT)	Activated partial thromboplastin time (APTT) assay			Coagulation	Procoagulant
7	7175610	Crawford et al., 1982	1982	Ascaris suum	Adult	Protein extract	Supernatant from whole worm homogenates	Somatic	Prolongation	Whole blood clotting time	Whole blood clotting time assay			Coagulation	Anticoagulant	Migration (bloodstream)	No
				Ascaris suum	Adult	Protein extract	Supernatant from whole worm homogenates	Somatic	Prolongation	Activated partial thromboplastin time (APTT)	Activated partial thromboplastin time (APTT) assay			Coagulation	Anticoagulant	Migration (bloodstream)	No
				Ascaris suum	Adult	Protein extract	Supernatant from whole worm homogenates	Somatic	Impairment	Platelet aggregation	Platelet aggregation assay			Coagulation	Anticoagulant	Migration (bloodstream)	No
				Ascaris suum	Adult	Protein extract	Supernatant from pseudocoelomic fluid	Somatic	Prolongation	Activated partial thromboplastin time (APTT)	Activated partial thromboplastin time (APTT) assay			Coagulation	Anticoagulant	Migration (bloodstream)	No
				Ascaris suum	Adult	Protein extract	Supernatant from cuticle products	Surface	Prolongation	Activated partial thromboplastin time (APTT)	Activated partial thromboplastin time (APTT) assay			Coagulation	Anticoagulant	Migration (bloodstream)	No
				Ascaris suum	Adult	Protein extract	Excretory/secretory products	Excretory/secretory	Prolongation	Activated partial thromboplastin time (APTT)	Activated partial thromboplastin time (APTT) assay			Coagulation	Anticoagulant	Migration (bloodstream)	No
8	6343546	Hotez and Cerami, 1983	1983	Ancylostoma duodenale	Adult	Protein extract	Supernatant from whole worm homogenates	Somatic	Prolongation	Prothrombin time (PT)	Prothrombin time (PT) assay			Coagulation	Anticoagulant	Nutrition	No
				Ancylostoma duodenale	Adult	Protein extract	Supernatant from whole worm homogenates	Somatic	Prolongation	Activated partial thromboplastin time (APTT)	Activated partial thromboplastin time (APTT) assay			Coagulation	Anticoagulant	Nutrition	No
				Ancylostoma caninum	Adult	Protein extract	Supernatant from whole worm homogenates	Somatic	Degradation	Fibrinogen	Fibrinogen plates			Coagulation	Anticoagulant	Nutrition	No
				Ancylostoma caninum	Adult	Protein extract	Excretory/secretory products	Excretory/secretory	Prolongation	Prothrombin time (PT)	Prothrombin time (PT) assay			Coagulation	Anticoagulant	Nutrition	No
				Ancylostoma caninum	Adult	Protein extract	Excretory/secretory products	Excretory/secretory	Degradation	Fibrinogen	Fibrinogen plates and non-reducing SDS-PAGE			Coagulation	Anticoagulant	Nutrition	No
				Ancylostoma caninum	Adult	Protein extract	Excretory/secretory products	Excretory/secretory	Cleavage	Plasminogen	SDS-PAGE			Fibrinolysis	Profibrinolytic	Nutrition	No
9	6299106	McConnell and Leid, 1983	1983	Onchocerca cervicalis	Adult	Protein extract	Insoluble cuticle products from whole worms homogenates	Surface	Induction	Platelet aggregation	Platelet aggregation assay	Collagen	Enzyme inhibition of aggregatory activity assay	Coagulation		Pathogenesis	No
10	6542116	Boreham, 1984	1984	Dirofilaria immitis	Adult	Protein extract	Soluble products from whole worm homogenates	Somatic	Activation	Plasminogen	Non-heated fibrin plates			Fibrinolysis		Pathogenesis and modulation (coagulation)	No
				Dirofilaria immitis	Larva (microfilaria)	Protein extract	Soluble products from whole worm homogenates	Somatic	Activation	Plasminogen	Non-heated fibrin plates			Fibrinolysis		Pathogenesis and modulation (coagulation)	No
11	6740554	Carroll et al., 1984	1984	Ancylostoma ceylanicum	Adult	Protein extract	Soluble products from whole worm homogenates	Somatic	Prolongation	Prothrombin time (PT)	Prothrombin time (PT) assay			Coagulation	Anticoagulant
				Ancylostoma ceylanicum	Adult	Protein extract	Soluble products from whole worm homogenates	Somatic	Prolongation	Activated partial thromboplastin time (APTT)	Activated partial thromboplastin time (APTT) assay			Coagulation	Anticoagulant
				Ancylostoma ceylanicum	Adult	Protein extract	Soluble products from whole worm homogenates	Somatic	Inhibition	Platelet aggregation	Platelet aggregation assay			Coagulation	Anticoagulant
				Ancylostoma ceylanicum	Adult	Protein extract	Excretory/secretory products	Excretory/secretory	Prolongation	Prothrombin time (PT)	Prothrombin time (PT) assay			Coagulation	Anticoagulant
				Ancylostoma ceylanicum	Adult	Protein extract	Excretory/secretory products	Excretory/secretory	Prolongation	Activated partial thromboplastin time (APTT)	Activated partial thromboplastin time (APTT) assay			Coagulation	Anticoagulant
				Ancylostoma ceylanicum	Larva (L3)	Protein extract	Soluble products from whole worm homogenates	Somatic	Prolongation	Activated partial thromboplastin time (APTT)	Activated partial thromboplastin time (APTT) assay			Coagulation	Anticoagulant
				Ancylostoma ceylanicum	Larva (L3)	Protein extract	Soluble products from whole worm homogenates	Somatic	Inhibition	Platelet aggregation	Platelet aggregation assay			Coagulation	Anticoagulant
12	3553516	Tamashiro et al., 1987	1987	Dirofilaria immitis	Larva (microfilaria)	Protein extract	Supernatant from whole worm homogenates	Somatic	Lysis	Fibrinogen	Non-reducing SDS-PAGE			Coagulation		Evasion (immune system)	No
13	1880387	Malla et al., 1991	1991	Ascaris lumbricoides	Larva (L3)	Protein extract	Supernatant from whole worm homogenates	Somatic	Prolongation	Prothrombin time (PT)	Prothrombin time (PT) assay			Coagulation	Anticoagulant	Evasion (defence system)	No
				Ascaris lumbricoides	Larva (L3)	Protein extract	Supernatant from whole worm homogenates	Somatic	Prolongation	Activated partial thromboplastin time (APTT)	Activated partial thromboplastin time (APTT) assay			Coagulation	Anticoagulant	Evasion (defence system)	No
				Ascaris lumbricoides	Larva (L3)	Protein extract	Supernatant from whole worm homogenates	Somatic	Prolongation	Thrombin time (TT)	Thrombin time (TT) assay			Coagulation	Anticoagulant	Evasion (defence system)	No
				Ascaris lumbricoides	Larva (L3)	Protein extract	Excretory/secretory products	Excretory/secretory	Prolongation	Prothrombin time (PT)	Prothrombin time (PT) assay			Coagulation	Anticoagulant	Evasion (defence system)	No
				Ascaris lumbricoides	Larva (L3)	Protein extract	Excretory/secretory products	Excretory/secretory	Prolongation	Activated partial thromboplastin time (APTT)	Activated partial thromboplastin time (APTT) assay			Coagulation	Anticoagulant	Evasion (defence system)	No
				Ascaris lumbricoides	Larva (L3)	Protein extract	Excretory/secretory products	Excretory/secretory	Prolongation	Thrombin time (TT)	Thrombin time (TT) assay			Coagulation	Anticoagulant	Evasion (defence system)	No
14	1313445	Liu and Weller, 1992	1992	Brugia malayi	Larva (microfilaria)	Whole parasite	Live worms	Whole parasite	Inhibition	Platelet aggregation	Platelet aggregation assay			Coagulation		Evasion (defence system)	No
15	8501344	Cappello et al., 1993	1993	Ancylostoma caninum	Adult	Protein fraction	Column fraction eluted	Somatic	Prolongation	Prothrombin time (PT)	Prothrombin time (PT) assay			Coagulation	Anticoagulant
				Ancylostoma caninum	Adult	Protein fraction	Column fraction eluted	Somatic	Prolongation	Activated partial thromboplastin time (APTT)	Activated partial thromboplastin time (APTT) assay			Coagulation	Anticoagulant
				Ancylostoma caninum	Adult	Protein fraction	Column fraction eluted	Somatic	Inhibition	Factor Xa	Chromogenic assay			Coagulation	Anticoagulant
16	8436577	Kadipasaoglu et al., 1993	1993	Dirofilaria immitis	Adult	Whole parasite	Whole worms	Whole parasite	Decrease	Platelet aggregation	Platelet retention assay followed by scanning electron microscopy	Carbohydrates	Fluorescence and microscopy	Coagulation
				Dirofilaria immitis	Adult	Whole parasite	Whole worms	Whole parasite	Decrease	Platelet activation	Platelet retention assay followed by scanning electron microscopy	Carbohydrates	Fluorescence and microscopy	Coagulation
17	8316437	Knox et al., 1993	1993	Haemonchus contortus	Adult	Protein extract	Supernatant from whole worm homogenates	Somatic	Degradation	Fibrinogen	Ninhydrin assay			Coagulation		Nutrition	No
				Haemonchus contortus	Adult	Protein fraction	Gel-eluted proteins	Somatic	Degradation	Fibrinogen	Ninhydrin assay	Cysteine proteinases, serine proteinases and aspartate proteinases	SDS-PAGE	Coagulation		Nutrition	No
18	7596639	Brown et al., 1995	1995	Necator americanus	Adult	Protein extract	Excretory/secretory products	Excretory/secretory	Lysis	Fibrinogen	Proteolytic activity assay	Aspartyl proteases and serine proteases	Proteolytic activity assay	Coagulation
19	7597095	Cappello et al., 1995	1995	Ancylostoma caninum	Adult	Native protein	Anticoagulant peptide (AcAP)	Somatic	Inhibition	Factor Xa	Chromogenic assay	―	―	Coagulation	Anticoagulant
				Ancylostoma caninum	Adult	Native protein	Anticoagulant peptide (AcAP)	Somatic	Inhibition	Factor Xa/Factor Va (prothrombinase complex)	Prothrombinase inhibition assay	―	―	Coagulation	Anticoagulant
				Ancylostoma caninum	Adult	Native protein	Anticoagulant peptide (AcAP)	Somatic	Inhibition	Factor XIa	Chromogenic assay	―	―	Coagulation	Anticoagulant
				Ancylostoma caninum	Adult	Native protein	Anticoagulant peptide (AcAP)	Somatic	Prolongation	Prothrombin time (PT)	Prothrombin time (PT) assay	―	―	Coagulation	Anticoagulant
				Ancylostoma caninum	Adult	Native protein	Anticoagulant peptide (AcAP)	Somatic	Prolongation	Activated partial thromboplastin time (APTT)	Activated partial thromboplastin time (APTT) assay	―	―	Coagulation	Anticoagulant
20	7556157	Dowd et al., 1995	1995	Fasciola hepatica		Native protein	Cathepsin L2		Cleavage	Fibrinogen (and formation of a fibrin clot)	Test-tube clotting assay and fibrinogen-agarose plate assay	―	―	Coagulation	Procoagulant
21	7623189	Rhoads and Fetterer, 1995	1995	Haemonchus contortus	Adult	Protein extract	Excretory/secretory products	Excretory/secretory	Prevention	Blood coagulation	Clotting time assay	Cysteine proteases	Clotting time assay	Coagulation	Anticoagulant	Nutrition	No
				Haemonchus contortus	Adult	Protein extract	Excretory/secretory products	Excretory/secretory	Degradation	Fibrinogen	SDS-PAGE			Coagulation		Nutrition	No
22	7675535	Todorova et al., 1995	1995	Trichinella spiralis	Adult	Protein extract	Excretory/secretory products	Excretory/secretory	Degradation	Fibrinogen	SDS-PAGE	Serine proteases, aspartyl proteases and cysteine proteases	SDS-PAGE	Coagulation	Anticoagulant	Pathogenesis and nutrition	No
				Trichinella spiralis	Adult	Protein extract	Excretory/secretory products	Excretory/secretory	Degradation	Plasminogen	SDS-PAGE	Serine proteases	SDS-PAGE	Fibrinolysis	Anticoagulant	Pathogenesis and nutrition	No
				Trichinella spiralis	Adult	Protein fraction	Gel-eluted proteins	Excretory/secretory	Degradation	Fibrinogen	SDS-PAGE			Coagulation	Anticoagulant	Pathogenesis and nutrition	No
				Trichinella spiralis	Adult	Protein fraction	Gel-eluted proteins	Excretory/secretory	Degradation	Plasminogen	SDS-PAGE			Fibrinolysis	Anticoagulant	Pathogenesis and nutrition	No
23	7753586	Young et al., 1995	1995	Teladorsagia circumcincta	Larva (L4)	Protein extract	Excretory/secretory products	Excretory/secretory	Degradation	Fibrinogen	SDS-PAGE			Coagulation	Anticoagulant	Survival	No
				Teladorsagia circumcincta	Adult	Protein extract	Excretory/secretory products	Excretory/secretory	Degradation	Fibrinogen	SDS-PAGE	Aspartyl proteinases and metalloproteinases	SDS-PAGE	Coagulation	Anticoagulant	Survival	No
				Teladorsagia circumcincta	Adult	Protein extract	Excretory/secretory products	Excretory/secretory	Degradation	Plasminogen	SDS-PAGE			Fibrinolysis		Survival	No
24	8885227	Cappello et al., 1996	1996	Ancylostoma caninum	Adult	Recombinant protein	Anticoagulant peptide (rAcAP)		Inhibition	Factor Xa	Chromogenic assay	―	―	Coagulation	Anticoagulant
				Ancylostoma caninum	Adult	Recombinant protein	Anticoagulant peptide (rAcAP)		Prolongation	Prothrombin time (PT)	Prothrombin time (PT) assay	―	―	Coagulation	Anticoagulant
				Ancylostoma caninum	Adult	Recombinant protein	Anticoagulant peptide (rAcAP)		Prolongation	Activated partial thromboplastin time (APTT)	Activated partial thromboplastin time (APTT) assay	―	―	Coagulation	Anticoagulant
25	8587805	Furmidge et al., 1996	1996	Necator americanus	Adult	Protein extract	Excretory/secretory products	Excretory/secretory	Prolongation	Prothrombin time (PT)	Prothrombin time (PT) assay			Coagulation	Anticoagulant	Establishment	No
				Necator americanus	Adult	Protein extract	Excretory/secretory products	Excretory/secretory	Prolongation	Activated partial thromboplastin time (APTT)	Activated partial thromboplastin time (APTT) assay			Coagulation	Anticoagulant	Establishment	No
				Necator americanus	Adult	Protein extract	Excretory/secretory products	Excretory/secretory	Prolongation	Stypven clotting time (SCT)	Stypven clotting time (SCT) assay			Coagulation	Anticoagulant	Establishment	No
				Necator americanus	Adult	Protein extract	Excretory/secretory products	Excretory/secretory	Inhibition	Factor Xa	Fluorescence assay			Coagulation	Anticoagulant	Establishment	No
				Necator americanus	Adult	Protein extract	Excretory/secretory products	Excretory/secretory	Inhibition	Platelet aggregation	Platelet aggregation assay			Coagulation	Anticoagulant	Establishment and evasion (haemostatic defence system)	No
				Necator americanus	Adult	Protein extract	Excretory/secretory products	Excretory/secretory	Inhibition	Platelet-dense granule release	Platelet-dense granule release assay			Coagulation	Anticoagulant	Establishment and evasion (haemostatic defence system)	No
26	8604083	Gamble et al., 1996	1996	Haemonchus contortus	Larva (L4)	Native protein	Zinc metalloproteinase	Excretory/secretory	Degradation	Fibrinogen	SDS-PAGE	―	―	Coagulation	Anticoagulant	Nutrition	No
27	9198584	Perteguer et al., 1996	1996	Anisakis simplex	Larva (L3)	Protein extract	Excretory/secretory products	Excretory/secretory	Prolongation	Prothrombin time (PT)	Prothrombin time (PT) assay			Coagulation	Anticoagulant	Invasion	No
				Anisakis simplex	Larva (L3)	Protein extract	Excretory/secretory products	Excretory/secretory	Prolongation	Activated partial thromboplastin time (APTT)	Activated partial thromboplastin time (APTT) assay			Coagulation	Anticoagulant	Invasion	No
				Anisakis simplex	Larva (L3)	Protein extract	Supernatant from whole worms delipidized homogenates	Somatic	Prolongation	Prothrombin time (PT)	Prothrombin time (PT) assay			Coagulation	Anticoagulant	Invasion	No
28	8700900	Stanssens et al., 1996	1996	Ancylostoma caninum	Adult	Recombinant protein	Anticoagulant protein 5 (rAcAP5)		Prolongation	Prothrombin time (PT)	Prothrombin time (PT) assay	―	―	Coagulation	Anticoagulant
				Ancylostoma caninum	Adult	Recombinant protein	Anticoagulant protein 5 (rAcAP5)		Inhibition	Factor Xa	Chromogenic assay	―	―	Coagulation	Anticoagulant
				Ancylostoma caninum	Adult	Recombinant protein	Anticoagulant protein 5 (rAcAP5)		Inhibition	Factor XIa	Chromogenic assay	―	―	Coagulation	Anticoagulant
				Ancylostoma caninum	Adult	Recombinant protein	Anticoagulant protein 5 (rAcAP5)		Inhibition	Factor Xa/Factor Va (prothrombinase complex)	Prothrombinase inhibition assay	―	―	Coagulation	Anticoagulant
				Ancylostoma caninum	Adult	Recombinant protein	Anticoagulant protein 6 (rAcAP6)		Prolongation	Prothrombin time (PT)	Prothrombin time (PT) assay	―	―	Coagulation	Anticoagulant
				Ancylostoma caninum	Adult	Recombinant protein	Anticoagulant protein 6 (rAcAP6)		Inhibition	Factor Xa	Chromogenic assay	―	―	Coagulation	Anticoagulant
				Ancylostoma caninum	Adult	Recombinant protein	Anticoagulant protein 6 (rAcAP6)		Inhibition	Factor Xa/Factor Va (prothrombinase complex)	Prothrombinase inhibition assay	―	―	Coagulation	Anticoagulant
				Ancylostoma caninum	Adult	Recombinant protein	Anticoagulant protein c2 (rAcAPc2)		Prolongation	Prothrombin time (PT)	Prothrombin time (PT) assay	―	―	Coagulation	Anticoagulant
				Ancylostoma caninum	Adult	Recombinant protein	Anticoagulant protein c2 (rAcAPc2)		Inhibition	Factor Xa	Chromogenic assay	―	―	Coagulation	Anticoagulant
				Ancylostoma caninum	Adult	Recombinant protein	Anticoagulant protein c2 (rAcAPc2)		Inhibition	Factor Xa/Factor Va (prothrombinase complex)	Prothrombinase inhibition assay	―	―	Coagulation	Anticoagulant
				Ancylostoma caninum	Adult	Recombinant protein	Anticoagulant protein c2 (rAcAPc2)		Inhibition	Factor VIIa/Tissue Factor complex	FVIIa/TF inhibition assay	―	―	Coagulation	Anticoagulant
29	9274877	Dowd et al., 1997	1997	Fasciola hepatica	Adult	Recombinant protein	Cathepsin L2		Cleavage	Fibrinogen (and formation of a fibrin clot)	Fibrinogen-agarose plates and fibrinogen clotting assays	―	―	Coagulation	Procoagulant	Counterbalance (limit damage) and evasion (immune system)	No
30	9363485	MacLennan et al., 1997	1997	Trichostrongylus vitrinus	Adult	Protein extract	Excretory/secretory products	Excretory/secretory	Degradation	Fibrinogen	SDS-PAGE	Metalloproteinases	SDS-PAGE	Coagulation	Anticoagulant	Nutrition	No
				Trichostrongylus vitrinus	Adult	Protein extract	Excretory/secretory products	Excretory/secretory	Degradation	Plasminogen	SDS-PAGE	Metalloproteinases	SDS-PAGE	Fibrinolysis	Anticoagulant	Nutrition	No
31	10191228	Chadderdon and Cappello, 1999	1999	Ancylostoma caninum	Adult	Native protein	Hookworm platelet inhibitor (HPI)	Somatic	Inhibition	Platelet aggregation	Platelet aggregation assay	―	―	Coagulation	Anticoagulant	Nutrition	No
				Ancylostoma caninum	Adult	Protein extract	Excretory/secretory products	Excretory/secretory	Inhibition	Platelet aggregation	Platelet aggregation assay			Coagulation	Anticoagulant	Nutrition	No
32	9950230	Vázquez-López et al., 1999	1999	Gymnorhynchus gigas	Larva (plerocercoid)	Protein extract	Supernatant from whole worms homogenates	Somatic	Lysis	Fibrinogen	Spectrophotometric assay	Serine and cysteine endoproteases and exoproteases	Spectrophotometric assay	Coagulation		Nutrition	No
33	11155935	Geldhof et al., 2000	2000	Ostertagia ostertagi	Larva (L3)	Protein extract	Excretory/secretory products	Excretory/secretory	Degradation	Fibrinogen	SDS-PAGE	Metalloproteinases and aspartyl proteinases	SDS-PAGE	Coagulation	Anticoagulant	Survival	No
				Ostertagia ostertagi	Larva (L4)	Protein extract	Excretory/secretory products	Excretory/secretory	Degradation	Fibrinogen	SDS-PAGE	Metalloproteinases, aspartyl proteinases and serine proteinases	SDS-PAGE	Coagulation	Anticoagulant	Survival	No
				Ostertagia ostertagi	Adult	Protein extract	Excretory/secretory products	Excretory/secretory	Degradation	Fibrinogen	SDS-PAGE	Metalloproteinases, aspartyl proteinases and cysteine proteinases	SDS-PAGE	Coagulation	Anticoagulant	Survival	No
34	11035752	Gomez-Escobar et al., 2000	2000	Brugia malayi	Larva (microfilaria) / Adult	Recombinant protein	Transforming growth factor b homolog (rBm-TGH-2)	― / Excretory/secretory	Activation	PAI-1 transcription	Luciferase assay for TGF-β	―	―	Fibrinolysis
35	10833016	Ros-Moreno et al., 2000	2000	Trichinella spiralis	Adult	Protein extract	Supernate from whole worms homogenates	Somatic	Degradation	Fibrinogen	SDS-PAGE and spectrophotometric assay			Coagulation	Anticoagulant	Migration (bloodstream)	No
				Trichinella spiralis	Larva (newborn)	Protein extract	Supernate from whole worms homogenates	Somatic	Degradation	Fibrinogen	SDS-PAGE and spectrophotometric assay			Coagulation	Anticoagulant	Migration (bloodstream)	No
36	12011050	Buddai et al., 2002	2002	Ancylostoma caninum		Recombinant protein	Anticoagulant protein c2 (rNAPc2)		Binding	Factor X	Isothermal titration calorimetry	―	―	Coagulation
				Ancylostoma caninum		Recombinant protein	Anticoagulant protein c2 (rNAPc2)		Binding	Factor Xa	Isothermal titration calorimetry	―	―	Coagulation
37	12038795	Crab et al., 2002	2002	Haemonchus contortus	Adult	Protein extract	Soluble products from whole worms homogenates	Somatic	Inhibition	Platelet aggregation	Platelet aggregation assay			Coagulation	Anticoagulant	Nutrition	No
				Haemonchus contortus	Adult	Protein extract	Soluble products from whole worms homogenates	Somatic	Prolongation	Thrombin time (TT)	Thrombin time (TT) assay			Coagulation	Anticoagulant	Nutrition	No
38	11741914	Harrison et al., 2002	2002	Ancylostoma ceylanicum	Adult	Recombinant protein	Anticoagulant peptide 1 (rAceAP1)		Prolongation	Activated partial thromboplastin time (APTT)	Activated partial thromboplastin time (APTT) assay	―	―	Coagulation	Anticoagulant
				Ancylostoma ceylanicum	Adult	Recombinant protein	Anticoagulant peptide 1 (rAceAP1)		Inhibition	Factor Xa	Chromogenic assay	―	―	Coagulation	Anticoagulant
				Ancylostoma caninum		Recombinant protein	Anticoagulant peptide 5 (rAcAP5)		Prolongation	Activated partial thromboplastin time (APTT)	Activated partial thromboplastin time (APTT) assay	―	―	Coagulation	Anticoagulant
39	12666881	Doenhoff et al., 2003	2003	Schistosoma mansoni	Egg	Protein extract	Soluble extracts from whole egg homogenates	Somatic	Lysis	Fibrin	Fibrin films	Serine proteases	Fibrin films	Coagulation	Profibrinolytic	Counterbalance	No
				Schistosoma mansoni	Egg	Protein extract	Soluble extracts from whole egg homogenates	Somatic	Degradation	Fibrinogen	Zymography and western blot	Plasmin-like enzyme	Western blot	Coagulation	Profibrinolytic	Counterbalance	No
40	12474044	Joachim et al., 2003	2003	Fasciola hepatica	Adult	Protein extract	Excretory/secretory products	Excretory/secretory	Aceleration	Activated partial thromboplastin time (APTT)	Activated partial thromboplastin time (APTT) assay	Serine proteases, cysteine proteases, metalloproteases and calpains	APTT	Coagulation	Procoagulant	Nutrition, survival and counterbalance (limit damage)	No
				Fasciola hepatica	Adult	Protein extract	Excretory/secretory products	Excretory/secretory	Prolongation	Prothrombin time (PT)	Prothrombin time (PT) assay	Serine proteases, cysteine proteases, metalloproteases and calpains	APTT	Coagulation	Procoagulant	Nutrition, survival and counterbalance (limit damage)	No
				Fasciola hepatica	Adult	Protein extract	Excretory/secretory products	Excretory/secretory	Prolongation	Thrombin time (TT)	Thrombin time (TT) assay	Serine proteases, cysteine proteases, metalloproteases and calpains	APTT	Coagulation	Procoagulant	Nutrition, survival and counterbalance (limit damage)	No
				Fasciola hepatica	Adult	Protein extract	Supernatant from whole worm homogenates	Somatic	Aceleration	Activated partial thromboplastin time (APTT)	Activated partial thromboplastin time (APTT) assay			Coagulation	Procoagulant	Nutrition, survival and counterbalance (limit damage)	No
				Fasciola hepatica	Adult	Protein extract	Supernatant from whole worm homogenates	Somatic	Prolongation	Prothrombin time (PT)	Prothrombin time (PT) assay			Coagulation	Procoagulant	Nutrition, survival and counterbalance (limit damage)	No
				Fasciola hepatica	Adult	Protein extract	Supernatant from whole worm homogenates	Somatic	Prolongation	Thrombin time (TT)	Thrombin time (TT) assay			Coagulation	Procoagulant	Nutrition, survival and counterbalance (limit damage)	No
41	12818429	Jolodar et al., 2003	2003	Onchocerca volvulus	Larva (L3) / (microfilaria) and adult	Recombinant protein	Enolase (Ov-ENO)	― / Somatic	Binding	Plasminogen	Blot-overlay assay	―	―	Fibrinolysis		Migration (extracellular matrix degradation)	No
42	12636356	Williamson et al., 2003	2003	Ancylostoma caninum		Recombinant protein	Cathepsin D aspartic protease (rAc-APR-1)		Degradation	Fibrinogen	Non-denaturing SDS-PAGE	―	―	Coagulation		Invasion, migration and nutrition	No
				Necator americanus		Recombinant protein	Cathepsin D aspartic protease (rNa-APR-1)		Degradation	Fibrinogen	Non-denaturing SDS-PAGE	―	―	Coagulation		Invasion, migration and nutrition	No
43	15063749	Bernal et al., 2004	2004	Fasciola hepatica	Adult	Protein extract	Excretory/secretory products	Excretory/secretory	Binding	Plasminogen	2D far-Western blot	Enolase	Mass spectrometry from 2D far-Western blot and immunoblot	Fibrinolysis
44	15279961	Mieszczanek et al., 2004	2004	Ancylostoma ceylanicum		Recombinant protein	Anticoagulant peptide 1 (rAceAP1)		Inhibition	Factor VIIa/Tissue Factor complex	Chromogenic assay	―	―	Coagulation	Anticoagulant	Nutrition	No
				Ancylostoma ceylanicum		Recombinant protein	Anticoagulant peptide 1 (rAceAP1)		Binding	Factor Xa	Microtiter plate based biotinylated fXa binding assay	―	―	Coagulation	Anticoagulant	Nutrition	No
				Ancylostoma ceylanicum		Recombinant protein	Anticoagulant peptide 1 (rAceAP1)		Prolongation	Prothrombin time (PT)	Prothrombin time (PT) assay	―	―	Coagulation	Anticoagulant	Nutrition	No
				Ancylostoma caninum		Recombinant protein	Anticoagulant peptide 5 (rAcAP5)		Binding	Factor Xa	Microtiter plate based biotinylated fXa binding assay	―	―	Coagulation	Anticoagulant	Nutrition	No
				Ancylostoma caninum		Recombinant protein	Anticoagulant peptide c4 (rAcAPc4)		Binding	Factor Xa	Microtiter plate based biotinylated fXa binding assay	―	―	Coagulation	Anticoagulant	Nutrition	No
45	14698444 / WOS:000188385100018	Mieszczanek et al., 2004	2004	Ancylostoma caninum	Adult	Recombinant protein	Anticoagulant peptide c3 (rAcAPc3)	― / Somatic	Prolongation	Activated partial thromboplastin time (APTT)	Activated partial thromboplastin time (APTT) assay	―	―	Coagulation	Anticoagulant	Nutrition	No
				Ancylostoma caninum	Adult	Recombinant protein	Anticoagulant peptide c3 (rAcAPc3)	― / Somatic	Prolongation	Prothrombin time (PT)	Prothrombin time (PT) assay	―	―	Coagulation	Anticoagulant	Nutrition	No
				Ancylostoma caninum	Adult	Recombinant protein	Anticoagulant peptide c3 (rAcAPc3)	― / Somatic	Inhibition	Factor VIIa/Tissue Factor complex	FVIIa/TF inhibition assay	―	―	Coagulation	Anticoagulant	Nutrition	No
				Ancylostoma caninum	Adult	Recombinant protein	Anticoagulant peptide c4 (rAcAPc4)		Prolongation	Activated partial thromboplastin time (APTT)	Activated partial thromboplastin time (APTT) assay	―	―	Coagulation	Anticoagulant	Nutrition	No
				Ancylostoma caninum	Adult	Recombinant protein	Anticoagulant peptide c4 (rAcAPc4)		Prolongation	Prothrombin time (PT)	Prothrombin time (PT) assay	―	―	Coagulation	Anticoagulant	Nutrition	No
				Ancylostoma caninum	Adult	Recombinant protein	Anticoagulant peptide c4 (rAcAPc4)		Inhibition	Factor VIIa/Tissue Factor complex	FVIIa/TF inhibition assay	―	―	Coagulation	Anticoagulant	Nutrition	No
46	15955451	Erttmann et al., 2005	2005	Onchocerca volvulus	Adult / Larva (microfilaria, L3)	Recombinant protein	Glyceraldehyde-3-phosphate dehydrogenase (rOv-GAPDH)	― / Somatic	Binding	Plasminogen	Blot-overlay assay	―	―	Fibrinolysis
47	15716049	Suchitra and Joshi, 2005	2005	Haemonchus contortus	Adult	Native protein	Calreticulin (CalR)	Somatic / Excretory/secretory	Prolongation	Plasma coagulation time	Plasma coagulation time assay	―	―	Coagulation	Anticoagulant	Nutrition	No
				Haemonchus contortus	Adult	Native protein	Calreticulin (CalR)	Somatic / Excretory/secretory	Binding	Factor Xa	CalR-Sepharose column	―	―	Coagulation	Anticoagulant	Nutrition	No
				Haemonchus contortus	Adult	Recombinant protein	Calreticulin (rCalR)	Somatic / Excretory/secretory	Prolongation	Plasma coagulation time	Plasma coagualtion time assay	―	―	Coagulation	Anticoagulant	Nutrition	No
48	16979366	Barbosa et al., 2006	2006	Lagochilascaris minor	Larva (L3)	Protein extract	Excretory/secretory products	Excretory/secretory	Degradation	Fibrinogen	SDS-PAGE			Coagulation	Anticoagulant	Evasion (haemostatic defence system) and pathogenesis (hemorrhage)	No
49	16499980	Lin and He, 2006	2006	Schistosoma mansoni		Recombinant protein	Sm22.6 antigen (rSm22.6)		Inhibition	Thrombin	Kinetic assay	―	―	Coagulation	Anticoagulant	Evasion (immune system)	No
				Schistosoma mansoni		Recombinant protein	Sm22.6 antigen (rSm22.6)		Binding	Thrombin	Non-denaturing Western blot	―	―	Coagulation	Anticoagulant	Evasion (immune system)	No
				Schistosoma mansoni		Recombinant protein	Sm22.6 antigen (rSm22.6)		Prolongation	Blood coagulation time	Microscope slides	―	―	Coagulation	Anticoagulant	Evasion (immune system)	No
50	16871019	Muleke et al., 2006	2006	Haemonchus contortus	Adult	Recombinant protein	Cysteine protease (rHC58)		Degradation	Fibrinogen	Spectrophotometric assay	―	―	Coagulation	Anticoagulant	Nutrition and survival	No
51	16982028	Wang et al., 2006	2006	Taenia solium		Recombinant protein	Annexin (rTso ANXB2)		Prolongation	Prothrombin time (PT)	Prothrombin time (PT) assay	―	―	Coagulation	Anticoagulant
				Taenia solium		Recombinant protein	Annexin (rTso ANXB2)		Inhibition	Platelet aggregation	Platelet aggregation assay	―	―	Coagulation
				Taenia solium		Recombinant protein	Annexin (rTso ANXB2)		Binding	Platelets	Platelet combination activity assay	―	―	Coagulation
52	17462631	Marcilla et al., 2007	2007	Echinostoma caproni	Adult	Protein extract	Excretory/secretory products	Excretory/secretory	Binding	Plasminogen	Far-Western immunoblot			Fibrinolysis		Establishment and pathogenesis (tissue destruction)	No
				Echinostoma caproni		Recombinant protein	Enolase (rEcENO)	― / Excretory/secretory and somatic	Binding	Plasminogen	Far-Western immunoblot	―	―	Fibrinolysis		Establishment and pathogenesis (tissue destruction)	No
53	17727977	Merckelbach and Ruppel, 2007	2007	Echinococcus multilocularis		Recombinant protein	Serpin (serpinEmu)		Inhibition	Plasmin	Proteinase-activity assay	―	―	Fibrinolysis
54	16962583	Ramajo-Hernández et al., 2007	2007	Schistosoma bovis	Adult	Protein extract	Tegument protein extract	Surface	Binding	Plasminogen	ELISA, 1D ligand blot and 2D ligand blot	Enolase, actin, glyceraldehyde-3-phosphate dehydrogenase, ATP:guanidino kinase, fructose 1,6 bisphosphate aldolase, phosphoglycerate mutase, triose-phosphate isomerase, adenylate kinase, hypothetical protein and hypothetical (Clone ZZD114 mRNA sequence)	Mass spectrometry from 2D ligand blot	Fibrinolysis	Profibrinolytic
				Schistosoma bovis	Adult	Protein extract	Tegument protein extract	Surface	Activation	Plasminogen (and enhancement of plasmin generation by tPA)	Chromogenic assay			Fibrinolysis	Profibrinolytic
				Schistosoma bovis	Adult	Protein extract	Tegument protein extract	Surface	Activation	Plasminogen (and conversion into plasmin without Plg activator)	Chromogenic assay			Fibrinolysis	Profibrinolytic
				Schistosoma bovis	Adult	Whole parasite	Worms fixed and unfixed in formalin	Whole parasite	Binding	Plasminogen	Immunofluorescence			Fibrinolysis	Profibrinolytic
55	17883706	Wu et al., 2007	2007	Schistosoma mansoni	Egg	Whole parasite	Eggs	Whole parasite	Induction	Platelet adhesion (with aggregation)	Incubation with platelets and analysis using microscopy			Coagulation		Invasion (attachment to surfaces)	No
				Schistosoma mansoni	Egg	Protein extract	Purified fragments from eggshell homogenates	Surface	Induction	Platelet adhesion (with aggregation)	Incubation with blood and analysis using microscopy			Coagulation		Invasion (attachment to surfaces)	No
				Schistosoma mansoni	Larva (cercaria)	Whole parasite	Live worms	Whole parasite	Induction	Platelet adhesion (without aggregation)	Incubation with platelets and analysis using microscopy			Coagulation
				Schistosoma mansoni	Larva (schistosomula)	Whole parasite	Live worms	Whole parasite	Induction	Platelet adhesion (without aggregation)	Incubation with platelets and analysis using microscopy			Coagulation
				Schistosoma mansoni	Adult	Whole parasite	Live worms	Whole parasite	Inhibition	Platelet adhesion	Incubation with platelets and analysis using microscopy			Coagulation	Anticoagulant	Survival	No
				Schistosoma mansoni	Adult	Protein extract	Tegumental outer surface membranes	Surface	Inhibition	Platelet adhesion	Incubation with blood and analysis using microscopy			Coagulation	Anticoagulant	Survival	No
				Schistosoma mansoni	Adult	Protein extract	Homogenates from whole worms	Somatic	Induction	Platelet adhesion	Incubation with blood and analysis using microscopy			Coagulation		Survival	No
56	17552907	Zhang et al., 2007	2007	Taenia solium	Larva (metacestode)	Recombinant protein	Annexin B1 (rAnxB1)	― / Surface	Prolongation	Activated partial thromboplastin time (APTT)	Activated partial thromboplastin time (APTT) assay	―	―	Coagulation	Anticoagulant
57	18599060	Geldhof and Knox, 2008	2008	Haemonchus contortus	Adult	Protein fraction	Contornin-enriched preparation (CEP)	Somatic	Inhibition	Fibrin re-aggregation	Fibrin clotting/re-aggregation assay	Prolyl-carboxypeptidases (dipeptidyl peptidase IV (DPP IV))	Fibrin clotting/re-aggregation assay	Coagulation	Anticoagulant	Nutrition	No
				Haemonchus contortus	Adult	Protein fraction	Contornin-enriched preparation (CEP)	Somatic	Degradation	Fibrinogen	SDS-PAGE	Prolyl-carboxypeptidases (dipeptidyl peptidase IV (DPP IV))	SDS-PAGE	Coagulation	Anticoagulant	Nutrition	No
58	19446556	Gan et al., 2009	2009	Ancylostoma duodenale	Adult	Recombinant protein	Anticoagulant peptide (rAduNAP4)		Prolongation	Activated partial thromboplastin time (APTT)	Activated partial thromboplastin time (APTT) assay	―	―	Coagulation	Anticoagulant	Nutrition	No
				Ancylostoma duodenale	Adult	Recombinant protein	Anticoagulant peptide (rAduNAP4)		Prolongation	Prothrombin time (PT)	Prothrombin time (PT) assay	―	―	Coagulation	Anticoagulant	Nutrition	No
				Ancylostoma duodenale	Adult	Recombinant protein	Anticoagulant peptide (rAduNAP4)		Inhibition	Factor Xa	Chromogenic assay	―	―	Coagulation	Anticoagulant	Nutrition	No
				Ancylostoma duodenale	Adult	Recombinant protein	Anticoagulant peptide (rAduNAP4)		Inhibition	Factor XIa	Chromogenic assay	―	―	Coagulation	Anticoagulant	Nutrition	No
59	18925417	Hwang et al., 2009	2009	Paragonimus westermani	Adult / Larva (metacercaria, juvenile)	Recombinant protein	Serine protease inhibitor (rPwSERPIN)	Somatic	Inhibition	Thrombin	Fluorescence assay	―	―	Coagulation
60	20609522	de la Torre-Escudero et al., 2010	2010	Schistosoma bovis	Adult	Recombinant protein	Enolase (rSbEno)	― / Somatic, surface and excretory/secretory	Binding	Plasminogen	ELISA and ligand blot	―	―	Fibrinolysis	Profibrinolytic
				Schistosoma bovis	Adult	Recombinant protein	Enolase (rSbEno)	― / Somatic, surface and excretory/secretory	Activation	Plasminogen (and enhancement of plasmin generation by tPA)	Chromogenic assay	―	―	Fibrinolysis	Profibrinolytic
61	20059979	Deng et al., 2010	2010	Ancylostoma caninum	Adult	Recombinant protein	Anticoagulant peptide (rAcaNAP10)		Prolongation	Activated partial thromboplastin time (APTT)	Activated partial thromboplastin time (APTT) assay	―	―	Coagulation	Anticoagulant
				Ancylostoma caninum	Adult	Recombinant protein	Anticoagulant peptide (rAcaNAP10)		Prolongation	Prothrombin time (PT)	Prothrombin time (PT) assay	―	―	Coagulation	Anticoagulant
				Ancylostoma caninum	Adult	Recombinant protein	Anticoagulant peptide (rAcaNAP10)		Inhibition	Factor XIa	Chromogenic assay	―	―	Coagulation	Anticoagulant
				Ancylostoma caninum	Adult	Recombinant protein	Anticoagulant peptide (rAcaNAP10)		Inhibition	Factor VIIa/Tissue Factor complex	Chromogenic assay	―	―	Coagulation	Anticoagulant
62	19455404	Lu et al., 2010	2010	Taenia solium	Larva (cysticercus)	Recombinant protein	Annexin B1 (rAnxB1)		Binding	Platelets	Platelet adhesion assay	―	―	Coagulation
63	20512506	Yang et al., 2010	2010	Schistosoma japonicum	Adult / Larva (schistosomula)	Recombinant protein	Enolase (rSjENO)	― / Surface and somatic	Binding	Plasminogen	Ligand blot	―	―	Fibrinolysis		Migration	No
64	20214897	Yi et al., 2010	2010	Haemonchus contortus	Adult	Recombinant protein	Serpin (rHc-Serpin)	― / Somatic	Prolongation	Blood coagulation time	Anticoagulation activity assay	―	―	Coagulation	Anticoagulant	Nutrition and pathogenesis (hemorrhage)	No
65	21251931	Jiang et al., 2011	2011	Ancylostoma caninum	Adult	Recombinant protein	Anticoagulant peptide (rAc-AP-12)	― / Somatic	Prolongation	Activated partial thromboplastin time (APTT)	Activated partial thromboplastin time (APTT) assay	―	―	Coagulation	Anticoagulant	Nutrition	No
				Ancylostoma caninum	Adult	Recombinant protein	Anticoagulant peptide (rAc-AP-12)	― / Somatic	Prolongation	Prothrombin time (PT)	Prothrombin time (PT) assay	―	―	Coagulation	Anticoagulant	Nutrition	No
				Ancylostoma caninum	Adult	Recombinant protein	Anticoagulant peptide (rAc-AP-12)	― / Somatic	Inhibition	Factor Xa	Fluorescence assay	―	―	Coagulation	Anticoagulant	Nutrition	No
66	21382423	Wang et al., 2011	2011	Clonorchis sinensis	Adult / Egg and larva (metacercaria, cercaria)	Recombinant protein	Enolase (rCsenolase)	― / Surface and excretory/secretory	Binding	Plasminogen	Ligand blot and ELISA	―	―	Fibrinolysis		Survival, invasion (extracellular matrix degradation), evasion (immune system) and pathogenesis	No
				Clonorchis sinensis	Adult / Egg and larva (metacercaria, cercaria)	Protein extract	Total worm extracts	Somatic	Binding	Plasminogen	Ligand blot			Fibrinolysis		Survival, invasion (extracellular matrix degradation), evasion (immune system) and pathogenesis	No
				Clonorchis sinensis	Adult / Egg and larva (metacercaria, cercaria)	Protein extract	Tegumental components	Surface	Binding	Plasminogen	Ligand blot			Fibrinolysis		Survival, invasion (extracellular matrix degradation), evasion (immune system) and pathogenesis	No
				Clonorchis sinensis	Adult / Egg and larva (metacercaria, cercaria)	Protein extract	Excretory/secretory products	Excretory/secretory	Binding	Plasminogen	Ligand blot			Fibrinolysis		Survival, invasion (extracellular matrix degradation), evasion (immune system) and pathogenesis	No
67	21889851	de la Torre-Escudero et al., 2012	2012	Schistosoma bovis	Adult / Larva (schistosomula)	Recombinant protein	Annexin (rSbANX)	― / Surface and somatic	Binding	Plasminogen	ELISA	―	―	Fibrinolysis	Profibrinolytic	Survival	No
				Schistosoma bovis	Adult / Larva (schistosomula)	Recombinant protein	Annexin (rSbANX)	― / Surface and somatic	Activation	Plasminogen (and enhancement of plasmin generation by tPA)	Chromogenic assay	―	―	Fibrinolysis	Profibrinolytic	Survival	No
				Schistosoma bovis	Adult / Larva (schistosomula)	Recombinant protein	Annexin (rSbANX)	― / Surface and somatic	Prolongation	Prothrombin time (PT)	Prothrombin time (PT) assay	―	―	Coagulation	Anticoagulant	Survival	No
				Schistosoma bovis	Adult / Larva (schistosomula)	Recombinant protein	Annexin (rSbANX)	― / Surface and somatic	Prolongation	Activated partial thromboplastin time (APTT)	Activated partial thromboplastin time (APTT) assay	―	―	Coagulation	Anticoagulant	Survival	No
68	22050927	González-Miguel et al., 2012	2012	Dirofilaria immitis	Adult	Protein extract	Excretory/secretory products	Excretory/secretory	Binding	Plasminogen	ELISA	Chaperonin protein HSP60, actin-1/3, actin, actin 4, transglutaminase precursor, glyceraldehyde 3-phosphate dehydrogenase, Ov87, galectin, P22U and hypothetical protein LOAG_14743	Mass spectrometry from 2D ligand blot	Fibrinolysis		Survival and pathogenesis	No
				Dirofilaria immitis	Adult	Protein extract	Excretory/secretory products	Excretory/secretory	Activation	Plasminogen (and enhancement of plasmin generation by tPA)	Chromogenic assay			Fibrinolysis		Survival and pathogenesis	No
				Dirofilaria immitis	Adult	Protein extract	Excretory/secretory products	Excretory/secretory	Increase	tPA expression	Western blot from cell cultures			Fibrinolysis		Survival and pathogenesis	No
69	21907287	Tong et al., 2012	2012	Ancylostoma caninum		Recombinant protein	Anticoagulant peptide c2 (rAcAPc2)		Prolongation	Activated partial thromboplastin time (APTT)	Activated partial thromboplastin time (APTT) assay	―	―	Coagulation	Anticoagulant
70	23433649	González-Miguel et al., 2013	2013	Dirofilaria immitis	Adult	Protein extract	Surface-associated antigens	Surface	Binding	Plasminogen	ELISA	Actin-5C, actin-1, enolase, fructose-bisphosphate aldolase, glyceraldehyde 3-phosphate dehydrogenase, MSP domain protein with Glu-rich domain, major sperm protein 2, beta-galactosidase-binding-lectin, galectin, immunoglobulin I-set domain-containing protein and cyclophilin Ovcyp-2	Mass spectrometry from 2D ligand blot	Fibrinolysis	Profibrinolytic	Survival	No
				Dirofilaria immitis	Adult	Protein extract	Surface-associated antigens	Surface	Activation	Plasminogen (and enhancement of plasmin generation by tPA)	Chromogenic assay			Fibrinolysis	Profibrinolytic	Survival	No
71	23275238	Lei et al., 2013	2013	Clonorchis sinensis	Larva (metacercaria) / Adult	Recombinant protein	Serpin (rCsproSERPIN)	― / Somatic	Inhibition	Thrombin	Chromogenic assay	―	―	Coagulation		Evasion (host proteases)	No
72	24560918	deWalick et al., 2014	2014	Schistosoma mansoni	Egg	Whole parasite	Eggs	Whole parasite	Binding	Von Willebrand Factor	Immunofluorescence			Coagulation		Invasion (attachment to surfaces)	No
				Schistosoma mansoni	Egg	Protein extract	Stripped eggshell fragments	Surface	Binding	Von Willebrand Factor	Chemiluminescence			Coagulation		Invasion (attachment to surfaces)	No
				Schistosoma mansoni	Egg	Protein extract	Stripped eggshell fragments	Surface	Binding	Fibrinogen	SDS-PAGE and mass spectrometry			Coagulation		Invasion (attachment to surfaces)	No
73	24861011	He et al., 2014	2014	Clonorchis sinensis	Adult / Egg and larva (metacercaria)	Recombinant protein	Annexin (rCsANXB30)	― / Surface, excretory/secretory and somatic	Binding	Plasminogen	ELISA and Western blot	―	―	Fibrinolysis		Survival	No
74	25300416	Hu et al., 2014	2014	Clonorchis sinensis	― / Adult, egg and larva (metacercaria)	Recombinant protein	Glyceraldehyde-3-phosphate dehydrogenase (rCsGAPDH)	― / Surface, excretory/secretory and somatic	Binding	Plasminogen	ELISA and Western blot	―	―	Fibrinolysis		Invasion	No
75	26658895	Figueiredo et al., 2015	2015	Schistosoma mansoni	Larva (schistosomula)	Whole parasite	Live worms	Whole parasite	Activation	Plasminogen (and enhancement of plasmin generation by tPA)	Chromogenic assay			Fibrinolysis	Profibrinolytic	Migration (bloodstream) and nutrition	No
				Schistosoma mansoni	Larva (schistosomula)	Protein extract	Homogenates from whole worms	Somatic	Binding	Plasminogen	ELISA and Western blot			Fibrinolysis	Profibrinolytic	Migration (bloodstream) and nutrition	No
				Schistosoma mansoni	Adult	Whole parasite	Live worms	Whole parasite	Activation	Plasminogen (and enhancement of plasmin generation by tPA)	Chromogenic assay			Fibrinolysis	Profibrinolytic	Migration (bloodstream) and nutrition	No
				Schistosoma mansoni	Adult	Protein extract	Homogenates from whole worms	Somatic	Binding	Plasminogen	ELISA and Western blot			Fibrinolysis	Profibrinolytic	Migration (bloodstream) and nutrition	No
				Schistosoma mansoni	Adult / Egg and larva (cercaria and schistosomula)	Recombinant protein	Enolase (rSmEno)	― / Surface and somatic	Activation	Plasminogen (and enhancement of plasmin generation by tPA)	Chromogenic assay	―	―	Fibrinolysis	Profibrinolytic	Migration (bloodstream) and nutrition	No
				Schistosoma mansoni	Adult / Egg and larva (cercaria and schistosomula)	Recombinant protein	Enolase (rSmEno)	― / Surface and somatic	Binding	Plasminogen	ELISA and Western blot	―	―	Fibrinolysis	Profibrinolytic	Migration (bloodstream) and nutrition	No
				Schistosoma japonicum	Adult	Whole parasite	Live worms	Whole parasite	Activation	Plasminogen (and enhancement of plasmin generation by tPA)	Chromogenic assay			Fibrinolysis	Profibrinolytic	Migration (bloodstream) and nutrition	No
				Schistosoma haematobium	Adult	Whole parasite	Live worms	Whole parasite	Activation	Plasminogen (and enhancement of plasmin generation by tPA)	Chromogenic assay			Fibrinolysis	Profibrinolytic	Migration (bloodstream) and nutrition	No
76	25888952	González-Miguel et al., 2015	2015	Dirofilaria immitis	Adult	Protein extract	Excretory/secretory products	Excretory/secretory	Increase	uPA expression	Western blot from cell cultures			Fibrinolysis		Pathogenesis (extracellular matrix degradation and cell proliferation/migration)	Yes (pathogenesis)
				Dirofilaria immitis	Adult	Protein extract	Excretory/secretory products	Excretory/secretory	Decrease	PAI-1 expression	Western blot from cell cultures			Fibrinolysis		Pathogenesis (extracellular matrix degradation and cell proliferation/migration)	Yes (pathogenesis)
77	25666684	González-Miguel et al., 2015	2015	Dirofilaria immitis	Adult	Recombinant protein	Glyceraldehyde-3-phosphate dehydrogenase (rDiGAPDH)	― / Surface and somatic	Binding	Plasminogen	ELISA	―	―	Fibrinolysis	Profibrinolytic	Survival and pathogenesis	No
				Dirofilaria immitis	Adult	Recombinant protein	Glyceraldehyde-3-phosphate dehydrogenase (rDiGAPDH)	― / Surface and somatic	Activation	Plasminogen (and enhancement of plasmin generation by tPA)	Chromogenic assay	―	―	Fibrinolysis	Profibrinolytic	Survival and pathogenesis	No
				Dirofilaria immitis	Adult	Recombinant protein	Glyceraldehyde-3-phosphate dehydrogenase (rDiGAPDH)	― / Surface and somatic	Increase	uPA expression	Western blot from cell cultures	―	―	Fibrinolysis	Profibrinolytic	Survival and pathogenesis	No
				Dirofilaria immitis	Adult	Recombinant protein	Galectin (rDiGAL)	― / Surface and somatic	Binding	Plasminogen	ELISA	―	―	Fibrinolysis	Profibrinolytic	Survival and pathogenesis	No
				Dirofilaria immitis	Adult	Recombinant protein	Galectin (rDiGAL)	― / Surface and somatic	Activation	Plasminogen (and enhancement of plasmin generation by tPA)	Chromogenic assay	―	―	Fibrinolysis	Profibrinolytic	Survival and pathogenesis	No
				Dirofilaria immitis	Adult	Recombinant protein	Galectin (rDiGAL)	― / Surface and somatic	Increase	uPA expression	Western blot from cell cultures	―	―	Fibrinolysis	Profibrinolytic	Survival and pathogenesis	No
78	25875022	González-Miguel et al., 2015	2015	Dirofilaria immitis	Adult	Recombinant protein	Actin (rDiACT)	― / Surface and somatic	Binding	Plasminogen	ELISA	―	―	Fibrinolysis	Profibrinolytic	Pathogenesis (extracellular matrix degradation and cell proliferation/migration) and survival	Yes (pathogenesis)
				Dirofilaria immitis	Adult	Recombinant protein	Actin (rDiACT)	― / Surface and somatic	Activation	Plasminogen (and enhancement of plasmin generation by tPA)	Chromogenic assay	―	―	Fibrinolysis	Profibrinolytic	Pathogenesis (extracellular matrix degradation and cell proliferation/migration) and survival	Yes (pathogenesis)
				Dirofilaria immitis	Adult	Recombinant protein	Actin (rDiACT)	― / Surface and somatic	Increase	tPA expression	Western blot from cell cultures	―	―	Fibrinolysis	Profibrinolytic	Pathogenesis (extracellular matrix degradation and cell proliferation/migration) and survival	Yes (pathogenesis)
				Dirofilaria immitis	Adult	Recombinant protein	Actin (rDiACT)	― / Surface and somatic	Increase	uPA expression	Western blot from cell cultures	―	―	Fibrinolysis	Profibrinolytic	Pathogenesis (extracellular matrix degradation and cell proliferation/migration) and survival	Yes (pathogenesis)
				Dirofilaria immitis	Adult	Recombinant protein	Fructose-bisphosphate aldolase (rDiFBAL)	― / Surface and somatic	Binding	Plasminogen	ELISA	―	―	Fibrinolysis	Profibrinolytic	Pathogenesis (extracellular matrix degradation and cell proliferation/migration) and survival	Yes (pathogenesis)
				Dirofilaria immitis	Adult	Recombinant protein	Fructose-bisphosphate aldolase (rDiFBAL)	― / Surface and somatic	Activation	Plasminogen (and enhancement of plasmin generation by tPA)	Chromogenic assay	―	―	Fibrinolysis	Profibrinolytic	Pathogenesis (extracellular matrix degradation and cell proliferation/migration) and survival	Yes (pathogenesis)
				Dirofilaria immitis	Adult	Recombinant protein	Fructose-bisphosphate aldolase (rDiFBAL)	― / Surface and somatic	Increase	tPA expression	Western blot from cell cultures	―	―	Fibrinolysis	Profibrinolytic	Pathogenesis (extracellular matrix degradation and cell proliferation/migration) and survival	Yes (pathogenesis)
				Dirofilaria immitis	Adult	Recombinant protein	Fructose-bisphosphate aldolase (rDiFBAL)	― / Surface and somatic	Increase	uPA expression	Western blot from cell cultures	―	―	Fibrinolysis	Profibrinolytic	Pathogenesis (extracellular matrix degradation and cell proliferation/migration) and survival	Yes (pathogenesis)
79	26412520	Li et al., 2015	2015	Taenia multiceps	Larva (protoscolex) / Adult	Recombinant protein	Enolase (rTmENO)		Binding	Plasminogen	Ligand blot	―	―	Fibrinolysis
80	26463744	Ranasinghe et al., 2015	2015	Schistosoma japonicum	Adult / Egg	Recombinant protein	Kunitz protein (rSjKI-1)		Inhibition	Factor Xa	Activated factor X inhibitor assay kit	―	―	Coagulation	Anticoagulant	Survival	No
				Schistosoma japonicum	Adult / Egg	Recombinant protein	Kunitz protein (rSjKI-1)		Prolongation	Activated partial thromboplastin time (APTT)	Activated partial thromboplastin time (APTT) assay	―	―	Coagulation	Anticoagulant	Survival	No
81	26238343	Ranasinghe et al., 2015	2015	Schistosoma mansoni	Adult / Egg	Recombinant protein	Kunitz type serine protease inhibitor (rSmKI-1)	― / Surface and excretory/secretory	Inhibition	Factor Xa	Activated factor X inhibitor assay kit	―	―	Coagulation	Anticoagulant	Evasion (defence system)	No
				Schistosoma mansoni	Adult / Egg	Recombinant protein	Kunitz type serine protease inhibitor (rSmKI-1)	― / Surface and excretory/secretory	Prolongation	Activated partial thromboplastin time (APTT)	Activated partial thromboplastin time (APTT) assay	―	―	Coagulation	Anticoagulant	Evasion (defence system)	No
				Schistosoma mansoni	Adult / Egg	Recombinant protein	Kunitz type serine protease inhibitor (rSmKI-1)	― / Surface and excretory/secretory	Prolongation	Prothrombin time (PT)	Prothrombin time (PT) assay	―	―	Coagulation	Anticoagulant	Evasion (defence system)	No
82	25672417	Tong et al., 2015	2015	Ancylostoma caninum		Recombinant protein	Anticoagulant protein c2 (rNAPc2)		Decrease	uPA expression	ELISA form cell cultures	―	―	Fibrinolysis
83	26215984	Valdivieso et al., 2015	2015	Anisakis simplex	Larva (L3)	Recombinant protein	Serpin (rANISERP)	― / Somatic	Inhibition	Thrombin	Fluorescence assay	―	―	Coagulation	Anticoagulant
84	25623259	Zhang et al., 2015	2015	Taenia pisiformis	Larva (metacestode)	Recombinant protein	Enolase (rTpeno)	― / Excretory/secretory and surface	Binding	Plasminogen	Far-Western blot and ELISA	―	―	Fibrinolysis		Invasion and migration (host tissues)	No
				Taenia pisiformis	Larva (metacestode)	Recombinant protein	Enolase (rTpeno)	― / Excretory/secretory and surface	Activation	Plasminogen (and enhancement of plasmin generation by uPA)	Chromogenic assay	―	―	Fibrinolysis		Invasion and migration (host tissues)	No
85	25887920	Zhu et al., 2015	2015	Ancylostoma caninum		Recombinant protein	Anticoagulant peptide 5 (rAcAP5)		Inhibition	Platelet aggregation	Platelet aggregation assay	―	―	Coagulation	Anticoagulant
86	26573180	Da'dara et al., 2016	2016	Schistosoma mansoni	Adult	Whole parasite	Live worms	Whole parasite	Prolongation	Blood coagulation	Thromboelastography			Coagulation	Anticoagulant
87	28049921	Takashima et al., 2017	2017	Dirofilaria immitis	Adult	Protein extract	Whole body extract	Somatic	Induction	Platelet aggregation	Standard turbidimetric method using an aggregometer			Coagulation
88	29466706	Ayón-Núñez et al., 2018	2018	Taenia solium	Larva (cysticercus)	Protein extract	Crude extract	Somatic	Binding	Plasminogen	2D ligand blot and ELISA	Fasciclin-1, fasciclin-2, enolase, mitogen activated protein kinase, annexin, actin and cytosolic malate dehydrogenase	Mass spectrometry from 2D ligand blot	Fibrinolysis		Invasion, establishment (extracellular matrix degradation) and survival	No
				Taenia solium	Larva (cysticercus)	Recombinant protein	Enolase (rTsEnoA)	― / Surface and somatic	Binding	Plasminogen	Ligand blot and ELISA	―	―	Fibrinolysis		Invasion, establishment (extracellular matrix degradation) and survival	No
				Taenia solium	Larva (cysticercus)	Recombinant protein	Enolase (rTsEnoA)	― / Surface and somatic	Activation	Plasminogen (and enhancement of plasmin generation by tPA)	Chromogenic assay	―	―	Fibrinolysis		Invasion, establishment (extracellular matrix degradation) and survival	No
89	29669386	Elzoheiry et al., 2018	2018	Schistosoma mansoni	Adult / Larva (schistosomula)	Recombinant protein	Ectonucleotide pyrophosphatase/phosphodiesterase (rSmNPP5)	― / Surface	Inhibition	Platelet aggregation	Multiple electrode aggregometry	―	―	Coagulation	Anticoagulant	Migration (bloodstream)	No
90	29477861	Fernandes et al., 2018	2018	Schistosoma mansoni	― / Larva (cercaria and schistosomula)	Recombinant protein	Venom allergen-like protein 18 (rSmVAL18)	Excretory/secretory	Binding	Thrombin	ELISA	―	―	Coagulation
				Schistosoma mansoni	― / Larva (cercaria and schistosomula)	Recombinant protein	Venom allergen-like protein 18 (rSmVAL18)	Excretory/secretory	Binding	Plasminogen	ELISA	―	―	Fibrinolysis		Invasion (extracellular matrix degradation)	No
				Schistosoma mansoni	― / Larva (cercaria and schistosomula)	Recombinant protein	Venom allergen-like protein 18 (rSmVAL18)	Excretory/secretory	Activation	Plasminogen (and enhancement of plasmin generation by uPA)	Chromogenic assay	―	―	Fibrinolysis		Invasion (extracellular matrix degradation)	No
				Schistosoma mansoni	Larva (cercaria)	Whole parasite	Live worms	Whole parasite	Activation	Plasminogen (and enhancement of plasmin generation by uPA)	Chromogenic assay			Fibrinolysis		Invasion (extracellular matrix degradation)	No
				Schistosoma mansoni	Larva (cercaria)	Protein extract	Excretory/secretory products	Excretory/secretory	Activation	Plasminogen (and enhancement of plasmin generation by uPA)	Chromogenic assay			Fibrinolysis		Invasion (extracellular matrix degradation)	No
				Schistosoma mansoni	Larva (schistosomula)	Whole parasite	Live worms	Whole parasite	Activation	Plasminogen (and enhancement of plasmin generation by uPA)	Chromogenic assay			Fibrinolysis		Invasion (extracellular matrix degradation)	No
				Schistosoma mansoni	Larva (schistosomula)	Protein extract	Excretory/secretory products	Excretory/secretory	Activation	Plasminogen (and enhancement of plasmin generation by uPA)	Chromogenic assay			Fibrinolysis		Invasion (extracellular matrix degradation)	No
91	29677188	Leontovyč et al., 2018	2018	Schistosoma mansoni	― / Adult	Recombinant protein	Serine protease 2 (rSmSP2)	― / Surface, excretory/secretory and somatic	Activation	Plasminogen (and conversion into plasmin)	Kinetic assay and SDS-PAGE	―	―	Fibrinolysis	Profibrinolytic	Establishment and survival	No
				Schistosoma mansoni	― / Adult	Recombinant protein	Serine protease 2 (rSmSP2)	― / Surface, excretory/secretory and somatic	Activation	tPA	Kinetic assay and SDS-PAGE	―	―	Fibrinolysis	Profibrinolytic	Establishment and survival	No
92	29414671	Mebius et al., 2018	2018	Fasciola hepatica		Recombinant protein	Cathepsin L1 (rFhCL1)		Lysis	Fibrin	Fibrin gel	―	―	Coagulation	Anticoagulant	Nutrition	No
				Fasciola hepatica		Recombinant protein	Cathepsin L1 (rFhCL1)		Lysis	Fibrinogen	SDS-PAGE	―	―	Coagulation	Anticoagulant	Nutrition	No
				Fasciola hepatica		Recombinant protein	Cathepsin L2 (rFhCL2)		Lysis	Fibrin	Fibrin gel	―	―	Coagulation	Anticoagulant	Nutrition	No
				Fasciola hepatica		Recombinant protein	Cathepsin L2 (rFhCL2)		Lysis	Fibrinogen	SDS-PAGE	―	―	Coagulation	Anticoagulant	Nutrition	No
				Fasciola hepatica		Recombinant protein	Cathepsin L3 (rFhCL3)		Lysis	Fibrinogen	SDS-PAGE	―	―	Coagulation	Anticoagulant	Nutrition	No
93	29649563	Zhang et al., 2018	2018	Schistosoma japonicum	Adult / Egg and larva (schistosomula)	Recombinant protein	Serine protease inhibitor (rSjSPI)		Inhibition	Thrombin	Fluorescence assay	―	―	Coagulation		Evasion (host proteases)	No
94	29657009	Zhang et al., 2018	2018	Taenia solium	― / Adult and larva (cysticercus)	Recombinant protein	Enolase (rTseno)	Surface	Binding	Plasminogen	ELISA	―	―	Fibrinolysis		Invasion and migration (host tissues)	No
				Taenia solium	― / Adult and larva (cysticercus)	Recombinant protein	Enolase (rTseno)	Surface	Activation	Plasminogen (and enhancement of plasmin generation by tPA)	Chromogenic assay	―	―	Fibrinolysis		Invasion and migration (host tissues)	No
95	30246668	González-Miguel et al., 2019	2019	―	―	―	―	―	―	―	―	Thiol-specific antioxidant protein, cathepsin L, enolase, cathepsin L1D, protein disulphide isomerase, thioredoxin-glutathione reductase, dihydrolipoyl dehydrogenase, glutamate dehydrogenase, hypothetical protein T265_01567, SJCHGC01945 protein, fructose-bisphosphate aldolase, glyceraldehyde 3-phosphate dehydrogenase, triose phosphate isomerase, procathepsin L1, glutathione S-transferase and fatt…	―	―	―	―	―
				Fasciola hepatica	Adult	Protein extract	Excretory/secretory products	Excretory/secretory	Activation	Plasminogen (and enhancement of plasmin generation by tPA)	Chromogenic assay			Fibrinolysis	Profibrinolytic	Survival, nutrition and pathogenesis (inflammatory processes)	No
96	31806006	Jiang et al., 2019	2019	Trichinella spiralis	― / Adult and larva (newborn, infective and muscle)	Recombinant protein	Enolase (rTsENO)	― / Surface and excretory/secretory	Binding	Plasminogen	Western blot and ELISA	―	―	Fibrinolysis		Invasion	No
				Trichinella spiralis	Larva (muscle)	Protein extract	Soluble antigens	Somatic	Binding	Plasminogen	Western blot			Fibrinolysis		Invasion	No
				Trichinella spiralis	Larva (muscle)	Protein extract	Excretory/secretory antigens	Excretory/secretory	Binding	Plasminogen	Western blot			Fibrinolysis		Invasion	No
